# Supplementary material for: Establishment and validation of clinical prediction model for hemorrhoid recurrence after procedure for prolapse and hemorrhoids
Source: Medicine (Baltimore). 2023 Jun 30;102(26):e34062. doi: 10.1097/MD.0000000000034062 (PMC10313252; doi:10.1097/MD.0000000000034062)
Supplement: Supplementary file 1 [file medi-102-e34062-s001.xlsx]

## Sheet: Sheet1
No.	Inpatient ID	sex	age	Hemorrhoid grading	previous_surgery	psychiatric_history	parturition	duration_of_illness	diabetes_mellitus	alcohol 0=no 1=yes	Professional title of operator 1=Chief physician 2=Deputy chief physician 3=attending doctor	Operation time	circular stapling procedure 0=no 1=yes	muscle_attachments 0=no 1=yes	postoperative_pain	postoperative_anal_urgency 0=no 1=yes	Blood loss(ml)	resting anal pressure(kPa)	postoperative_nutrient_index(PNI=ABL+5*LYMPH)	hospital_stay	BMI(kg/m^2)	Wexner_score	event	Time of initial visit	Last follow-up time	Follow-up duration(month)
1	153864	1	25	2	0	0	0	3	0	0	2	50	1	1	1	0	20	4.4	57.8	7	19.7	22	0	2016.04	2022-09-01	78
2	184349	1	44	2	3	0	0	1	0	0	2	25	1	0	1	0	15	4.5	47.8	5	21.7	2	0	2017.06	2022-09-01	64
3	176224	1	33	3	0	0	0	3	0	0	3	50	0	1	1	0	15	1.4	59.6	5	19.8	21	0	2016.11	2022-09-01	71
4	174916	1	55	3	1	1	0	5	0	0	2	37	1	1	1	1	30	2.5	53.3	10	27.6	0	0	2016.11	2022-09-01	71
5	126856	2	37	2	0	0	0	2	0	0	3	30	0	1	1	0	20	7.1	55.7	5	20.9	16	0	2015.08	2022-09-01	86
6	182100	1	31	2	0	0	0	4	0	0	2	47	1	0	1	0	10	0.9	45.4	13	21.9	26	0	2017.01	2022-09-01	69
7	184332	1	34	2	0	0	0	4	0	0	2	37	1	0	1	1	10	7.1	58.5	6	24.1	0	0	2017.06	2022-09-01	64
8	154834	1	23	2	4	0	0	1	0	0	1	45	1	1	1	0	20	7.9	54.9	5	23.5	18	0	2016.04	2022-09-01	78
9	117708	1	47	3	0	0	0	4	0	0	1	40	0	1	1	1	10	2.2	56.9	6	22.3	15	NA	2015.05	2022-09-01	20
10	065662	1	63	4	0	1	0	10	0	0	1	60	1	1	1	1	22	1.5	41.9	6	28.3	0	1	2017.04	2022-09-01	43
11	178718	1	29	2	2	0	0	1	0	0	2	50	1	0	1	0	5	3.9	55.5	7	18.8	4	0	2016.12	2022-09-01	70
12	136215	2	36	2	0	0	1	1	0	0	2	40	1	1	1	1	10	3.4	56.1	3	20.7	0	0	2015.11	2022-09-01	83
13	184407	1	39	2	0	0	0	9	0	0	1	45	1	1	1	0	10	5.6	53.8	6	26.3	1	0	2017.01	2022-09-01	69
14	131981	2	65	3	0	0	1	7	0	0	3	45	1	1	1	0	20	5.5	53.9	3	28.3	3	0	2015.1	2022-09-01	93
15	189483	1	35	2	0	0	0	5	0	0	1	25	1	1	1	1	15	1.9	48	12	24.7	2	0	2017.02	2022-09-01	68
16	194476	2	41	2	2	0	1	3	0	0	2	31	1	1	1	0	30	3.4	53.8	5	23.1	2	0	2017.04	2022-09-01	66
17	069807	1	33	2	5	1	0	4	0	0	1	55	1	1	1	1	20	7.3	51.2	4	20.6	13	0	2017.06	2022-09-01	64
18	171563	1	38	2	0	0	0	3	0	0	2	55	1	0	1	0	5	6.7	54.5	17	24.4	0	0	2016.1	2022-09-01	81
19	081027	1	44	3	0	0	0	4	0	0	2	20	1	0	1	0	10	2.1	55.3	7	21.7	6	0	2014.08	2022-09-01	98
20	106134	1	79	4	0	1	0	7	0	1	1	40	1	1	1	1	30	4.1	52	5	22.7	21	1	2015.02	2022-09-01	42
21	122799	1	47	2	0	0	0	1	0	0	2	25	0	1	1	0	5	2.9	60.1	9	25.7	0	0	2015.07	2022-09-01	87
22	102243	1	50	4	6	0	0	1	0	0	1	37	1	1	1	0	10	5.5	52.8	4	22.3	23	0	2014.12	2022-09-01	94
23	114124	1	71	2	2	0	0	10	0	1	1	57	1	0	1	0	10	2.1	56.6	10	26.9	1	0	2016.11	2022-09-01	71
24	193591	1	28	2	0	0	0	10	0	0	2	60	1	1	1	0	10	7.1	40.1	5	25.3	17	0	2017.04	2022-09-01	66
25	141420	2	55	2	1	0	1	10	0	0	2	53	0	1	1	0	10	3.4	54.9	5	25.9	0	1	2016.01	2022-09-01	37
26	144943	1	55	2	0	0	0	1	0	1	1	30	1	1	1	0	5	1.6	47.9	10	22.7	1	0	2016.02	2022-09-01	80
27	045711	1	46	2	2	1	0	1	0	0	2	35	1	1	1	1	25	8.3	57	5	18.9	1	0	2015.1	2022-09-01	93
28	194539	1	43	2	0	0	0	3	0	0	1	35	1	1	1	1	5	3.6	55	5	23.8	0	0	2017.04	2022-09-01	66
29	190398	1	35	2	0	0	0	7	0	0	2	27	1	1	1	0	30	4.9	55.9	5	24.2	24	0	2017.02	2022-09-01	68
30	120806	1	20	2	0	0	0	2	1	0	3	34	0	1	1	0	20	4	48.6	5	25.7	17	0	2015.06	2022-09-01	88
31	125231	2	39	4	0	0	1	10	0	0	2	32	1	0	1	0	10	2.7	53	6	21.1	5	0	2015.07	2022-09-01	87
32	185409	1	34	2	1	0	0	1	0	1	1	60	0	1	1	0	30	7.3	40.3	13	20.4	0	0	2017.06	2022-09-01	64
33	170159	2	56	2	0	0	3	8	0	0	1	49	0	1	1	0	10	0.8	52.8	5	25.3	2	1	2017.03	2022-09-01	50
34	193454	1	30	2	4	0	0	2	1	0	1	30	1	1	1	0	15	5	60.2	15	27.5	1	0	2017.04	2022-09-01	66
35	145127	1	67	3	0	0	0	15	1	1	2	25	1	1	1	0	10	5.6	39.5	6	27.9	0	1	2016.02	2022-09-01	29
36	184942	1	30	2	0	0	0	1	0	0	2	56	1	1	1	1	10	7.7	44.9	3	28.8	24	0	2017.06	2022-09-01	64
37	183890	1	29	2	2	0	0	1	0	0	2	40	1	1	1	0	20	7.1	50.3	14	28.7	16	0	2017.01	2022-09-01	69
38	131736	1	59	3	0	0	0	1	0	0	1	25	1	1	1	0	30	1.8	39.4	7	26.6	3	0	2015.1	2022-09-01	93
39	185462	1	29	2	0	0	0	3	0	0	2	30	1	1	1	1	50	4	47.9	8	23.3	4	0	2017.06	2022-09-01	64
40	147729	1	37	3	4	1	0	20	0	0	2	40	1	1	1	1	20	7.6	38.8	4	21.8	2	1	2016.02	2022-09-01	60
41	170602	1	23	3	0	0	0	1	0	0	2	37	1	0	1	0	20	8.4	42.1	5	24	3	1	2016.09	2022-09-01	30
42	194142	1	58	2	1	0	0	20	0	0	1	30	1	1	1	0	20	6.1	57.2	15	21.5	2	0	2017.04	2022-09-01	66
43	162427	2	61	2	0	1	2	5	0	0	2	30	1	0	1	0	50	7.4	62	5	24.5	20	1	2016.06	2022-09-01	60
44	132439	2	30	4	0	0	1	10	0	0	1	40	1	0	1	0	3	2	58.8	13	21.2	3	0	2015.1	2022-09-01	93
45	078773	1	30	2	4	0	0	1	0	0	2	50	1	1	1	0	15	0.9	53.7	14	22.9	6	0	2014.07	2022-09-01	99
46	074118	2	61	3	0	0	1	10	0	0	1	51	1	1	1	0	20	7.8	43	7	21.4	0	0	2014.06	2022-09-01	100
47	069245	1	34	3	0	0	0	1	0	1	2	50	1	0	1	0	15	2.6	52	6	24.3	2	1	2015.01	2022-09-01	60
48	189563	1	39	3	0	0	0	2	0	0	1	30	1	1	1	0	5	4.7	51.4	6	20.8	15	0	2017.02	2022-09-01	68
49	130440	1	44	2	0	0	0	3	0	0	2	55	1	1	1	0	5	7	56.1	10	25.8	22	0	2015.09	2022-09-01	85
50	112934	1	58	2	0	0	0	20	1	0	3	30	1	1	1	0	17	7.6	56	7	27.6	0	0	2015.06	2022-09-01	88
51	080687	2	32	2	0	0	1	10	0	0	1	60	1	1	1	1	10	5.6	61.8	8	20.2	0	0	2014.07	2022-09-01	99
52	096364	2	48	2	4	1	3	5	0	0	2	40	1	0	1	0	10	3.9	54.2	24	22.9	1	1	2014.11	2022-09-01	26
53	183684	1	31	3	0	0	0	10	0	0	1	25	0	0	1	0	10	8.7	45.3	7	20.5	0	0	2017.01	2022-09-01	69
54	188897	2	18	2	0	0	0	2	0	0	3	55	1	1	1	0	10	4.5	52.7	3	23.8	1	0	2017.02	2022-09-01	68
55	170602	2	55	2	0	0	2	4	0	1	2	20	1	0	1	0	5	6.9	45.5	4	23.1	23	0	2016.09	2022-09-01	73
56	153022	1	57	2	0	1	0	3	0	0	2	50	1	1	1	0	10	7.7	53.3	3	24.6	0	0	2016.04	2022-09-01	78
57	121435	1	60	2	2	0	0	20	0	1	1	41	1	1	1	0	25	6.8	46.5	12	19.7	6	1	2015.06	2022-09-01	30
58	134455	2	32	3	0	1	1	10	0	0	2	55	1	1	1	0	10	2	58.3	3	21.1	0	0	2015.11	2022-09-01	83
59	185585	1	35	3	0	0	0	6	0	0	2	37	0	0	1	0	10	7.4	40.7	10	20.1	14	0	2017.06	2022-09-01	64
60	033318	1	63	2	0	0	0	1	0	0	2	30	0	1	1	0	47	4.4	51.6	5	24.8	0	0	2014.12	2022-09-01	94
61	072436	1	28	2	0	0	0	1	0	0	2	30	1	1	1	1	30	4.8	49.3	6	24.5	0	0	2014.04	2022-09-01	103
62	068369	2	34	2	0	0	1	1	0	1	2	50	1	1	1	0	40	7.1	52.8	7	22.6	2	0	2015.04	2022-09-01	90
63	132850	1	44	2	0	0	0	10	1	0	1	20	1	1	1	0	10	2.1	52.3	8	20.6	10	1	2015.1	2022-09-01	60
64	092564	1	39	2	0	0	0	5	0	0	3	51	1	1	1	0	10	3.4	56	5	22.3	5	0	2014.1	2022-09-01	106
65	105321	1	56	2	3	0	0	2	0	0	3	40	1	0	1	0	10	5.6	52	4	22.5	27	0	2015.01	2022-09-01	93
66	146101	2	20	2	0	0	1	1	0	0	2	20	0	1	1	1	30	1.6	48.3	19	29.1	4	1	2016.03	2022-09-01	48
67	074000	1	31	3	0	0	0	4	0	0	3	40	0	0	1	0	10	1.7	37.8	9	19.7	0	0	2014.05	2022-09-01	102
68	149052	1	24	3	0	0	0	4	0	0	2	25	1	1	1	0	2	5.6	56.8	4	20.1	10	0	2016.03	2022-09-01	79
69	192469	1	56	2	0	0	0	10	0	0	1	15	0	1	1	0	34	4.5	62.1	4	25.7	1	0	2017.04	2022-09-01	66
70	098889	1	30	2	0	1	0	5	0	0	3	60	1	1	1	1	20	6.1	52.5	4	20.3	18	1	2014.11	2022-09-01	40
71	118603	2	50	2	0	0	1	4	0	0	1	31	1	0	1	0	5	3.9	58.5	12	25.1	2	0	2015.06	2022-09-01	88
72	191075	1	54	4	0	0	0	2	0	1	1	25	1	1	1	0	25	6.6	50.4	20	25.6	2	0	2017.03	2022-09-01	67
73	103007	1	50	2	0	0	0	2	0	0	2	35	1	0	1	0	30	7	35.6	12	19.3	10	0	2015.01	2022-09-01	93
74	113471	1	29	2	0	0	0	1	0	0	2	44	1	1	1	0	70	6.3	52.6	6	21.7	28	0	2015.04	2022-09-01	90
75	132120	2	50	3	0	0	3	1	0	0	2	50	1	1	1	1	5	2	56.8	4	21.8	6	1	2015.1	2022-09-01	30
76	147908	2	65	2	0	0	1	5	1	0	2	47	1	1	1	0	5	7.2	56.5	5	22.7	2	0	2016.03	2022-09-01	79
77	158776	1	49	3	0	0	0	2	0	1	1	50	1	0	1	0	10	1.6	74.2	5	24.4	5	0	2016.07	2022-09-01	75
78	082809	2	45	4	0	0	1	1	0	1	1	33	1	0	1	0	10	4.6	47.8	7	20.8	0	0	2014.08	2022-09-01	98
79	174699	2	43	3	4	0	1	20	0	0	3	55	1	1	1	0	20	4.9	59.9	4	20.9	25	0	2016.11	2022-09-01	71
80	127064	2	42	2	0	0	1	3	0	0	2	48	0	1	1	0	10	6.4	42	11	24.3	6	0	2015.08	2022-09-01	86
81	133616	1	53	4	0	0	0	1	0	0	1	50	1	0	1	0	20	6.9	46.2	11	20.6	5	0	2015.1	2022-09-01	93
82	144894	2	42	2	0	0	1	15	0	0	1	40	1	0	1	1	5	5.7	40.6	4	25.9	1	0	2016.02	2022-09-01	80
83	140654	1	20	2	0	0	0	2	0	0	1	45	1	1	1	1	20	1.1	39.8	5	24.6	1	0	2015.12	2022-09-01	82
84	152901	1	30	2	0	0	0	1	0	1	2	44	1	1	1	1	30	4.7	60.1	8	23.9	0	0	2016.04	2022-09-01	78
85	184007	1	38	2	0	0	0	2	0	0	1	20	1	0	1	0	20	5.1	54	5	20.8	25	0	2017.01	2022-09-01	69
86	101794	2	48	2	3	0	2	1	0	0	2	25	1	1	1	1	10	2.7	51.8	8	25.7	2	1	2015.01	2022-09-01	48
87	184017	1	36	2	0	0	0	1	0	0	1	40	1	1	1	0	5	1.6	42.2	4	21.3	7	0	2017.01	2022-09-01	69
88	103433	2	48	3	0	0	3	1	0	0	1	35	1	1	1	0	20	7.7	50.7	5	22.6	1	1	2015.01	2022-09-01	45
89	183773	1	32	2	0	0	0	1	0	0	1	30	0	1	1	0	30	8.9	48.6	5	23.5	3	0	2017.01	2022-09-01	69
90	077387	2	33	2	0	0	1	8	0	0	2	30	0	0	1	0	10	4.5	39.7	8	20.4	4	0	2014.06	2022-09-01	100
91	074876	1	33	2	0	0	0	1	0	0	2	40	1	1	1	1	10	5.3	53.6	21	20.7	27	0	2014.05	2022-09-01	102
92	135977	1	44	3	0	0	0	10	0	0	1	51	1	1	1	0	10	1.3	55.1	9	22.6	4	0	2015.11	2022-09-01	83
93	183565	2	51	3	3	0	3	10	0	0	1	40	1	1	1	0	10	2	55.6	4	21.4	1	1	2017.06	2022-09-01	60
94	097675	2	46	4	0	0	2	20	0	0	1	45	1	1	1	0	30	3.8	49.7	4	24.6	0	1	2014.11	2022-09-01	30
95	132849	1	47	2	0	0	0	1	0	0	3	25	0	0	1	0	20	0.7	49.7	12	27.4	23	1	2015.1	2022-09-01	30
96	077582	2	43	3	0	0	1	20	0	1	2	47	0	1	1	0	70	4.9	41.4	5	22.1	0	0	2014.06	2022-09-01	100
97	106599	1	33	2	0	0	0	2	0	0	2	37	1	0	1	1	10	5.6	43.9	4	21.2	27	0	2015.02	2022-09-01	92
98	073266	1	28	2	0	0	0	3	0	0	2	37	0	1	1	0	20	4	55.6	3	23.6	16	0	2014.05	2022-09-01	102
99	125006	1	33	2	0	0	0	1	1	0	2	30	1	0	1	0	50	1.9	45.1	8	22.1	25	0	2015.07	2022-09-01	87
100	186980	1	32	2	0	0	0	2	0	0	2	33	1	1	1	0	10	2.7	59.7	7	23.9	2	0	2017.06	2022-09-01	64
101	135808	1	34	2	2	0	0	1	0	0	1	45	1	1	1	0	15	7.9	52	14	27.3	3	1	2015.11	2022-09-01	60
102	084614	1	45	2	0	0	0	4	0	0	1	30	1	0	1	0	5	4.9	40.8	7	19.6	0	0	2014.08	2022-09-01	98
103	076046	2	22	2	0	0	0	1	0	0	3	35	1	0	1	1	10	2.5	57.8	7	22.8	0	0	2014.06	2022-09-01	100
104	099870	1	28	2	3	0	0	2	0	0	1	37	0	1	1	0	10	2	55.6	5	22.7	19	1	2014.12	2022-09-01	26
105	109537	2	45	2	0	0	1	1	0	0	1	40	1	0	1	0	10	4.8	45	5	25	2	0	2015.03	2022-09-01	91
106	195589	1	52	2	0	0	0	3	0	0	1	30	1	1	1	1	10	4.9	59.3	4	18.6	7	0	2017.05	2022-09-01	65
107	179121	1	61	3	0	0	0	3	0	1	1	30	0	1	1	0	5	6.2	57.8	7	18.8	0	0	2016.12	2022-09-01	70
108	050753	1	27	2	0	0	0	1	0	0	2	40	0	1	1	1	50	4.6	43.5	9	20.8	17	0	2015.02	2022-09-01	92
109	113453	2	46	3	0	0	1	2	0	1	2	37	0	1	1	0	10	7.8	39.4	7	23.6	2	0	2015.04	2022-09-01	90
110	172964	1	23	3	0	0	0	1	0	0	1	65	1	0	1	1	10	4	58.4	8	23.2	6	0	2016.1	2022-09-01	81
111	193230	1	36	2	0	0	0	8	1	0	1	45	1	0	1	0	30	4.1	49.9	4	23.6	3	1	2017.04	2022-09-01	51
112	184795	2	41	2	4	0	2	10	0	0	2	55	1	1	1	0	10	6.7	53.4	3	28.8	7	1	2017.06	2022-09-01	27
113	068535	1	42	2	4	0	0	15	0	0	1	37	1	1	1	1	20	7.8	51.4	6	20.9	3	0	2016.11	2022-09-01	71
114	124471	1	27	2	0	0	0	1	0	0	2	30	1	1	1	0	10	9.2	47.3	3	21.9	1	0	2015.07	2022-09-01	87
115	095941	1	32	2	0	0	0	1	0	0	1	57	1	1	1	1	50	4.7	46.8	6	23.3	6	1	2014.11	2022-09-01	47
116	111535	2	61	2	0	1	1	1	0	0	2	30	0	1	1	0	10	7.7	43.4	13	25.6	2	0	2015.03	2022-09-01	91
117	193976	1	40	2	0	0	0	2	0	1	3	30	0	0	1	0	5	1.8	58.8	18	23.1	20	0	2017.04	2022-09-01	66
118	159541	1	25	2	2	0	0	1	1	1	2	40	1	1	1	0	20	7.8	41.6	4	22.7	1	0	2016.06	2022-09-01	76
119	138304	1	47	2	0	0	0	10	0	0	2	50	1	1	1	0	20	4.2	47	4	28.5	0	1	2015.12	2022-09-01	60
120	105368	1	28	2	3	0	0	1	0	0	1	30	1	1	1	0	10	8	56.5	7	23.6	0	0	2015.01	2022-09-01	93
121	175302	2	55	2	4	0	1	30	0	0	2	30	1	0	1	0	5	3.4	39.4	7	21.2	7	1	2016.11	2022-09-01	60
122	174349	1	23	3	3	0	0	1	0	0	2	45	1	1	1	0	30	4.4	48.2	7	20.7	0	NA	2016.1	2022-09-01	48
123	183166	1	37	2	5	0	0	1	0	1	1	30	1	0	1	0	20	3.9	51.1	6	22.4	1	1	2017.01	2022-09-01	60
124	141701	2	36	4	0	0	2	1	0	1	2	55	1	1	1	0	20	1.6	46	7	20.4	0	1	2015.12	2022-09-01	60
125	184411	1	41	2	3	0	0	1	0	0	2	40	1	1	1	1	15	1.2	52.3	10	21.9	4	0	2017.01	2022-09-01	69
126	105357	1	31	4	0	0	0	2	0	1	1	42	1	1	1	0	5	7	45.8	4	29.2	2	1	2015.01	2022-09-01	60
127	116570	1	53	2	0	0	0	10	0	0	2	120	1	1	1	0	5	6.7	52.7	4	23.8	3	0	2017.03	2022-09-01	67
128	164593	2	29	2	0	0	0	1	0	1	2	25	1	1	1	0	10	7.5	49.5	5	23.7	2	0	2016.08	2022-09-01	74
129	188927	1	54	3	0	0	0	15	0	0	1	43	0	1	1	0	10	1.8	51.8	25	23.9	24	1	2017.03	2022-09-01	40
130	132061	2	19	2	0	1	0	1	0	1	2	40	1	1	1	0	40	6	46.7	11	18.7	1	0	2015.09	2022-09-01	85
131	167593	1	27	3	6	0	0	1	0	1	1	43	1	1	1	1	15	6.5	50.4	3	21.4	3	0	2016.05	2022-09-01	77
132	146301	1	24	4	0	0	0	1	0	1	1	46	1	0	1	0	10	1.2	59.6	3	23.3	2	0	2016.04	2022-09-01	78
133	159880	1	24	2	3	0	0	1	0	0	1	25	1	0	1	0	10	5.7	48.5	10	21.6	14	0	2016.07	2022-09-01	75
134	190416	2	57	3	0	0	1	4	0	0	2	55	0	1	1	1	10	2.1	49.4	5	20.8	0	0	2017.03	2022-09-01	67
135	073230	2	27	2	0	0	1	4	0	0	2	30	1	0	1	0	17	1.4	58.8	4	22.5	1	NA	2014.05	2022-09-01	12
136	167242	2	32	2	0	0	0	1	0	0	2	55	1	1	1	0	3	7.9	40.8	8	22.2	3	0	2016.07	2022-09-01	75
137	080468	1	54	2	5	0	0	5	0	0	1	30	1	1	1	1	27	5.7	52.4	8	24.4	0	0	2014.07	2022-09-01	99
138	130361	2	37	2	0	0	2	2	0	0	1	30	1	1	1	0	10	3.5	46.7	7	24.1	16	0	2015.09	2022-09-01	85
139	171460	2	39	3	0	0	2	3	0	0	2	47	1	0	1	1	40	4.2	46.5	8	24.1	4	1	2016.09	2022-09-01	55
140	131774	1	28	2	0	0	0	1	0	0	3	50	1	0	1	1	10	4.6	41.6	3	25.8	20	1	2015.1	2022-09-01	32
141	187997	1	57	3	0	0	0	1	0	0	2	31	1	1	1	0	5	3.1	60.1	5	21.1	17	0	2017.02	2022-09-01	68
142	141083	1	44	2	0	0	0	4	0	0	2	40	1	1	1	0	10	7.8	41.5	12	20.8	0	0	2015.12	2022-09-01	82
143	089223	2	33	4	4	0	2	1	1	0	1	50	1	0	1	1	50	7.2	59.6	7	24.9	17	1	2014.09	2022-09-01	60
144	074232	1	42	2	0	0	0	1	0	0	2	60	1	1	1	1	5	7.8	54.3	7	21.4	0	0	2014.05	2022-09-01	102
145	125920	1	23	4	4	0	0	1	0	0	2	40	0	1	1	0	10	4.7	50.8	22	23.8	27	1	2015.07	2022-09-01	43
146	127373	1	58	2	0	0	0	10	0	0	2	31	1	1	1	0	45	8.4	49.7	3	24.9	2	0	2015.08	2022-09-01	86
147	167171	2	34	4	0	0	3	7	0	1	2	40	1	0	1	1	20	3.9	42.8	6	23.9	19	0	2016.05	2022-09-01	77
148	048753	1	63	2	0	0	0	1	0	0	3	30	0	1	1	0	50	1.1	42.1	6	24.6	22	0	2016.11	2022-09-01	71
149	192135	1	37	3	0	0	0	7	0	0	2	41	0	0	1	0	30	4.8	58.1	6	23	4	0	2017.03	2022-09-01	67
150	010217	1	67	4	0	0	0	5	0	0	1	30	1	1	1	0	20	4.4	41.6	12	24.1	26	1	2015.08	2022-09-01	48
151	178835	2	52	2	0	0	1	5	0	0	2	27	1	0	1	0	10	7.4	47.7	20	21.5	4	0	2016.12	2022-09-01	70
152	147037	2	46	4	0	0	1	1	0	0	2	31	1	1	1	0	20	8.8	42	6	22.7	4	0	2016.02	2022-09-01	80
153	094602	2	27	2	0	0	2	1	0	1	2	40	1	1	1	0	15	7.7	51.8	10	20.7	3	1	2014.1	2022-09-01	60
154	097811	1	35	3	4	0	0	10	0	0	2	38	1	1	1	0	30	1.4	61.2	6	20.4	18	0	2015.04	2022-09-01	90
155	141051	1	44	4	0	0	0	1	0	1	3	47	0	1	1	0	10	1.8	50	9	19.1	4	0	2015.12	2022-09-01	82
156	099238	1	42	3	0	0	0	10	0	0	1	47	1	1	1	0	15	7.5	53.8	8	23.6	0	0	2014.11	2022-09-01	95
157	152022	1	46	2	0	0	0	3	0	0	2	40	1	1	1	0	10	3.1	55.9	7	20.4	4	0	2016.04	2022-09-01	78
158	078223	1	48	2	3	0	0	3	0	0	3	30	1	1	1	1	30	5.5	49.3	7	29.6	5	1	2015.08	2022-09-01	22
159	155195	1	44	3	0	0	0	1	0	0	2	30	1	1	1	0	10	7.7	61.2	3	25.7	1	0	2016.05	2022-09-01	77
160	127390	2	44	2	3	0	1	3	0	1	2	60	1	1	1	0	22	3	41.5	4	19.9	10	0	2015.08	2022-09-01	86
161	199595	1	36	2	2	0	0	2	0	0	1	45	1	0	1	1	10	3.9	51.8	7	25.4	0	1	2017.05	2022-09-01	36
162	184299	2	50	2	0	0	1	24	0	0	2	30	1	0	1	0	10	4.4	47.8	6	23.5	0	0	2017.01	2022-09-01	69
163	172433	2	75	2	0	0	2	2	0	0	2	30	0	0	1	1	20	2.9	58.9	3	21.3	22	0	2016.1	2022-09-01	81
164	177948	1	24	2	4	0	0	1	0	0	1	34	1	1	1	0	20	6.1	54.3	12	23.6	20	0	2016.11	2022-09-01	71
165	142163	1	48	2	0	0	0	10	0	0	1	30	1	0	1	0	10	0.7	40.6	5	23.5	9	1	2016.01	2022-09-01	27
166	086164	1	37	4	0	0	0	1	0	1	1	45	0	1	1	0	15	1.7	60.5	5	25.3	3	0	2014.08	2022-09-01	98
167	108065	1	43	2	1	0	0	1	0	1	1	50	1	1	1	0	10	7.6	48.1	6	20.9	5	1	2015.02	2022-09-01	12
168	179941	2	58	2	0	0	1	1	0	0	1	45	0	1	1	0	30	6.3	45.1	8	19.9	1	0	2016.12	2022-09-01	70
169	120774	1	79	2	0	0	0	10	0	0	2	30	1	1	1	0	10	4	50.5	3	27.5	4	1	2015.07	2022-09-01	20
170	135991	1	29	3	0	0	0	1	0	0	1	40	0	1	1	0	50	7	59	10	26.3	3	0	2015.11	2022-09-01	83
171	136438	1	33	2	4	0	0	1	0	0	2	35	1	0	1	0	37	4.7	38.2	17	24.7	2	0	2015.11	2022-09-01	83
172	089326	1	36	2	0	0	0	1	0	1	3	50	1	1	1	0	50	1.7	44.2	4	24.6	0	0	2014.09	2022-09-01	97
173	183741	2	65	2	4	0	1	20	0	0	1	30	1	1	1	0	10	4.2	44.4	8	20.7	3	0	2017.02	2022-09-01	68
174	111496	2	61	2	4	0	3	1	0	0	1	45	0	0	1	1	10	1.1	45.2	8	23.1	0	NA	2015.04	2022-09-01	6
175	136428	1	28	2	0	0	0	2	0	0	1	50	1	1	1	1	5	9	51.5	17	22.1	1	0	2015.11	2022-09-01	83
176	106492	1	42	4	0	0	0	1	0	0	2	30	1	0	1	1	10	7	65.6	6	22.3	0	0	2015.03	2022-09-01	91
177	110495	1	39	3	4	0	0	1	1	1	3	37	1	1	1	0	20	5.1	53.7	6	21.3	4	1	2015.03	2022-09-01	47
178	108361	1	32	3	3	0	0	4	1	0	1	55	1	0	1	0	25	7.8	53.9	9	19.1	5	0	2015.02	2022-09-01	92
179	166446	1	58	2	0	0	0	3	0	0	1	27	1	1	1	0	10	1.1	55.5	3	26.3	3	1	2016.05	2022-09-01	60
180	158568	2	48	2	0	0	1	1	0	0	2	43	0	1	1	0	5	1.1	60.7	3	20.3	16	0	2016.05	2022-09-01	77
181	160836	1	34	4	0	0	0	1	0	0	2	40	1	1	1	0	20	5.5	49.5	6	17.2	0	0	2016.06	2022-09-01	76
182	070370	1	21	2	6	0	0	5	0	0	2	20	1	0	1	0	50	4.3	52.5	14	26.9	1	0	2014.04	2022-09-01	103
183	137723	1	29	2	0	0	0	1	0	1	1	45	0	1	1	0	100	1.3	60.1	6	23.8	6	0	2015.11	2022-09-01	83
184	179613	1	24	2	0	0	0	1	0	0	3	45	0	1	1	0	20	6	55	7	27.9	0	0	2016.12	2022-09-01	70
185	127144	1	64	3	0	0	0	20	0	0	1	35	1	1	1	1	50	1.4	56.5	5	26.6	17	1	2015.08	2022-09-01	15
186	172797	2	42	2	0	0	1	10	0	0	2	27	0	1	1	0	20	7.7	49.9	12	26.3	20	0	2016.1	2022-09-01	81
187	148647	1	20	2	0	0	0	2	0	0	1	45	1	1	1	1	40	5.5	40.3	12	19.3	6	0	2016.03	2022-09-01	79
188	100898	1	28	2	2	0	0	4	0	0	2	40	1	1	1	0	10	8.3	47	5	23.4	0	0	2015.12	2022-09-01	82
189	125044	1	32	3	0	0	0	3	0	0	2	50	1	0	1	0	10	2	49.9	13	27.8	4	0	2015.07	2022-09-01	87
190	174550	2	50	2	0	0	1	2	0	0	2	30	0	1	1	0	25	3.8	44.6	4	21.1	19	0	2016.1	2022-09-01	81
191	162079	1	34	3	0	0	0	1	0	0	1	41	1	1	1	0	10	6.7	47.2	11	23.1	2	0	2016.07	2022-09-01	75
192	159658	1	27	3	0	0	0	1	0	0	1	51	1	1	1	1	45	7.4	40.4	8	28.6	3	0	2016.06	2022-09-01	76
193	114609	2	39	2	0	1	3	6	0	0	3	45	1	1	1	1	20	1.1	51.5	3	23.4	20	1	2017.01	2022-09-01	60
194	134001	1	21	2	0	1	0	1	0	0	2	40	0	0	1	0	10	1.4	37.9	9	21.7	2	0	2015.1	2022-09-01	93
195	190490	1	63	2	3	0	0	10	0	0	2	30	0	1	1	0	5	4.1	47.2	7	26.8	0	0	2017.02	2022-09-01	68
196	138417	1	33	2	0	0	0	1	0	0	2	30	1	0	1	0	20	6.9	48.2	6	20.3	0	0	2015.11	2022-09-01	83
197	178588	1	45	2	4	0	0	8	0	0	1	15	1	1	1	0	40	4.6	55.6	3	21.6	7	0	2016.12	2022-09-01	70
198	096011	1	26	2	0	0	0	1	0	0	1	57	1	0	1	0	22	4.6	51.9	7	22.7	0	1	2014.11	2022-09-01	60
199	135816	2	45	3	0	0	1	3	0	0	2	57	1	0	1	0	10	5	58.9	7	19.9	21	0	2015.11	2022-09-01	83
200	108738	1	31	3	0	0	0	1	0	0	1	55	1	1	1	0	30	6.9	40.8	4	24.5	2	0	2015.02	2022-09-01	92
201	047209	1	54	2	0	0	0	20	0	1	1	30	1	1	1	0	10	4.8	47.8	13	24.3	23	0	2014.12	2022-09-01	94
202	134955	2	21	3	0	1	1	7	0	1	2	27	0	1	1	1	40	1.7	40.7	8	25.9	21	1	2016.02	2022-09-01	20
203	170540	1	49	2	0	0	0	5	0	0	2	60	1	1	1	0	30	7.7	52.2	5	20.2	1	0	2016.09	2022-09-01	73
204	185248	2	51	2	2	0	1	20	0	1	1	37	1	0	1	1	25	1.7	41.3	8	26.3	17	0	2017.06	2022-09-01	64
205	106191	1	36	2	0	0	0	1	0	0	1	40	1	1	1	1	20	4.4	56.7	10	25.4	1	1	2015.02	2022-09-01	60
206	112935	1	31	2	0	0	0	2	0	0	2	50	1	1	1	1	5	5.9	51.3	4	22.8	7	1	2015.04	2022-09-01	48
207	093411	1	35	4	0	1	0	1	0	1	2	27	1	1	1	1	25	2.9	46.2	7	20.8	0	1	2015.06	2022-09-01	32
208	172783	1	27	2	0	0	0	8	1	0	1	31	1	1	1	1	5	8.4	42.2	6	24.2	1	0	2016.1	2022-09-01	81
209	133228	1	83	2	0	0	0	1	0	0	2	25	1	1	1	1	20	1.1	51.3	7	19.4	1	0	2015.1	2022-09-01	93
210	192472	2	53	2	0	0	1	4	0	0	2	35	1	1	1	0	60	4.3	45.7	20	20.8	10	0	2017.04	2022-09-01	66
211	166916	1	58	2	0	0	0	10	0	1	2	35	1	1	1	1	20	1.9	34.1	5	26.1	3	1	2016.05	2022-09-01	15
212	180522	1	55	2	0	0	0	1	0	0	3	40	1	1	1	0	10	4.7	39.6	7	26.7	19	1	2016.12	2022-09-01	40
213	071237	1	61	2	0	0	0	1	0	0	2	30	0	1	1	0	65	5.6	58.7	5	20	3	0	2015.08	2022-09-01	86
214	125375	1	43	2	4	0	0	1	0	1	2	40	1	0	1	0	5	4.9	47.7	7	23.9	0	0	2015.07	2022-09-01	87
215	183080	1	58	2	0	1	0	2	0	0	2	47	1	1	1	0	10	1.7	52.1	11	25.8	0	0	2017.01	2022-09-01	69
216	171322	1	34	4	0	0	0	1	0	1	2	40	1	1	1	0	10	1.9	53.2	10	29.3	0	0	2016.09	2022-09-01	73
217	150285	1	28	2	0	0	0	1	0	1	2	45	1	1	1	0	20	7.7	43.2	8	23.8	1	0	2016.03	2022-09-01	79
218	087295	2	41	2	2	0	1	1	0	0	1	40	1	0	1	0	10	6.2	48.8	4	24.5	0	0	2014.09	2022-09-01	97
219	179327	2	50	3	0	0	1	1	0	0	1	37	0	0	1	0	23	4.1	62.3	10	25.1	3	0	2016.12	2022-09-01	70
220	109896	2	77	3	0	0	1	10	0	1	3	40	1	1	1	1	20	3	50.3	4	19.2	7	0	2015.03	2022-09-01	91
221	155855	2	46	2	0	0	2	2	0	1	1	50	1	1	1	1	50	4.4	52.7	5	21.2	24	1	2016.05	2022-09-01	33
222	126701	1	43	2	0	0	0	1	0	0	2	40	1	1	1	0	10	4.8	49.4	8	25.1	2	0	2015.08	2022-09-01	86
223	196384	1	53	2	0	0	0	2	0	1	1	57	1	1	1	1	20	2	51.8	5	22.3	1	0	2017.05	2022-09-01	65
224	094218	1	51	2	0	0	0	1	0	0	1	15	1	0	1	0	20	8.6	44.1	3	22.6	15	0	2014.11	2022-09-01	95
225	024053	1	66	3	0	0	0	1	0	0	2	55	1	1	1	0	50	2.3	51.8	3	21.9	29	0	2015.12	2022-09-01	82
226	186401	1	64	2	0	0	0	1	1	0	1	40	1	1	1	0	50	0.8	40.6	13	20	0	0	2017.06	2022-09-01	64
227	159698	1	34	3	0	0	0	4	0	0	1	35	1	0	1	0	50	1.4	49.5	18	25.1	0	0	2016.12	2022-09-01	70
228	136566	1	59	3	0	0	0	5	0	0	1	45	1	0	1	1	10	7.7	52.1	5	21.1	3	0	2015.11	2022-09-01	83
229	168642	2	33	4	0	0	1	1	0	0	1	25	0	1	1	0	15	2.1	49.8	7	26.9	0	0	2016.08	2022-09-01	74
230	114294	1	36	3	0	0	0	1	0	1	1	40	1	1	1	0	10	6.3	38.1	5	25.2	5	1	2015.04	2022-09-01	34
231	128683	1	32	3	0	0	0	10	0	0	2	40	1	0	1	0	10	9.1	54.3	6	24.8	0	0	2015.08	2022-09-01	86
232	181655	2	36	4	5	0	2	10	0	1	2	51	0	1	1	0	10	5.9	40.6	8	26.6	10	1	2017.01	2022-09-01	60
233	144976	1	36	2	0	0	0	2	0	0	1	30	1	0	1	0	10	5.9	39.5	7	24.8	0	0	2016.02	2022-09-01	80
234	131709	1	62	4	0	0	0	4	0	0	1	25	1	1	1	0	20	1.7	42.8	8	23.2	3	0	2015.09	2022-09-01	85
235	062175	1	36	2	0	0	0	1	0	0	3	25	1	1	1	1	10	3.7	52	6	20.7	3	0	2016.02	2022-09-01	80
236	125110	1	38	3	1	1	0	1	1	0	1	45	0	1	1	0	10	4.8	52.7	6	22.3	3	1	2015.07	2022-09-01	39
237	174889	1	48	4	0	0	0	3	1	0	2	60	1	1	1	0	20	5.7	42.3	3	27.3	0	1	2016.11	2022-09-01	38
238	116097	1	16	2	0	0	0	1	0	0	1	35	1	0	1	0	5	9.1	52.7	3	23.6	0	0	2015.05	2022-09-01	89
239	167866	2	32	2	0	0	1	5	0	0	1	40	1	1	1	0	5	4.7	53.5	10	24.1	0	0	2016.08	2022-09-01	74
240	174559	1	30	2	0	0	0	5	0	1	2	38	1	1	1	0	20	4.3	34.9	19	22.9	4	0	2016.1	2022-09-01	81
241	107341	1	59	2	0	0	0	3	0	0	1	30	1	1	1	0	20	2.8	52.7	4	25.7	19	0	2015.02	2022-09-01	92
242	106953	1	26	2	0	0	0	8	0	0	2	60	1	1	1	1	50	7.9	46.1	4	23.6	1	0	2015.02	2022-09-01	92
243	138773	1	62	2	3	0	0	4	0	0	3	40	1	0	1	0	10	4.9	38.5	12	29.6	3	0	2015.12	2022-09-01	82
244	139186	1	31	2	0	0	0	1	0	0	1	41	1	0	1	0	50	3.9	47.4	4	19.5	0	0	2015.12	2022-09-01	82
245	123487	2	55	3	1	0	1	30	0	0	2	40	1	1	1	0	10	2.6	51.5	4	26.3	0	0	2015.07	2022-09-01	87
246	182299	1	34	3	3	0	0	10	0	0	2	40	1	1	1	1	10	4.1	52.2	6	23.7	3	1	2017.01	2022-09-01	33
247	182298	1	49	3	3	0	0	2	0	0	2	30	0	1	1	0	6	4.4	45	8	23.7	1	0	2017.01	2022-09-01	69
248	142022	1	50	3	0	0	0	5	0	0	2	27	1	1	1	0	20	1.9	41.1	9	23.1	2	1	2016.01	2022-09-01	40
249	011781	1	62	2	3	0	0	1	0	0	2	41	0	0	1	0	20	7	28	19	20.9	19	1	2016.11	2022-09-01	60
250	150017	1	47	2	0	0	0	1	0	0	3	50	0	1	1	0	10	4.1	46.5	4	23.9	18	1	2016.03	2022-09-01	44
251	197742	2	27	2	0	0	0	1	0	0	2	37	1	1	1	1	30	8.1	48.8	2	23.5	0	0	2017.05	2022-09-01	65
252	161607	1	60	3	0	0	0	1	0	0	1	35	1	1	1	0	20	5.6	41.3	15	18.5	7	1	2016.07	2022-09-01	60
253	122161	2	63	2	0	0	2	10	0	0	2	37	1	1	1	0	20	1.5	50.9	12	22.9	5	0	2015.09	2022-09-01	85
254	144980	1	26	3	0	0	0	5	0	1	1	40	1	0	1	0	5	6.9	57.2	11	23.4	7	0	2016.02	2022-09-01	80
255	094594	1	56	3	0	0	0	18	0	0	2	30	1	1	1	0	10	6.5	47.6	11	22.3	1	0	2014.1	2022-09-01	106
256	159414	1	47	2	4	0	0	10	0	0	2	40	1	1	1	0	5	6.9	49.2	5	27.8	22	1	2016.05	2022-09-01	50
257	162489	1	26	2	0	0	0	1	0	1	1	50	1	0	1	1	10	6.8	53.9	5	23.4	0	0	2016.07	2022-09-01	75
258	194772	1	48	3	0	0	0	1	0	0	2	52	1	0	1	1	5	2.7	56.7	3	23.1	1	1	2017.04	2022-09-01	60
259	194432	2	68	2	0	0	2	5	1	0	2	52	1	0	1	0	20	4.6	66	14	24	16	0	2017.04	2022-09-01	66
260	080887	2	28	2	3	0	1	1	0	0	2	67	1	1	1	1	15	1.2	46.5	10	24.3	10	1	2014.07	2022-09-01	60
261	179319	1	45	2	0	0	0	1	0	0	3	50	1	1	1	1	20	4.2	46.9	6	25.3	0	0	2016.12	2022-09-01	70
262	131100	1	32	3	3	0	0	1	0	0	1	27	1	1	1	0	30	4.4	54.7	4	27.3	0	1	2015.09	2022-09-01	40
263	157678	1	29	2	0	0	0	1	0	0	1	27	1	1	1	1	10	4.9	44.7	5	25.1	0	0	2016.06	2022-09-01	76
264	133714	1	27	2	2	0	0	1	0	1	2	32	1	0	1	0	10	4.9	54	7	20.2	0	0	2016.11	2022-09-01	71
265	096898	1	52	2	0	0	0	1	0	0	2	30	1	1	1	0	50	5	47.4	4	25.8	0	0	2014.11	2022-09-01	95
266	144606	1	33	2	0	0	0	3	0	0	2	60	1	1	1	1	35	2.4	50.7	5	22.6	6	0	2016.02	2022-09-01	80
267	134780	2	22	2	0	0	0	2	0	0	1	40	1	1	1	0	100	4.1	47.7	12	23.1	0	0	2015.11	2022-09-01	83
268	153998	1	40	2	0	0	0	8	0	1	1	43	1	1	1	1	15	3.7	44.5	4	20.9	3	0	2016.04	2022-09-01	78
269	078669	1	54	2	0	0	0	3	0	1	1	27	1	1	1	0	15	6.6	46.2	5	19.4	0	0	2015.11	2022-09-01	83
270	161133	1	25	2	0	0	0	3	0	0	1	50	1	1	1	1	20	8.1	55	7	24.4	20	0	2016.07	2022-09-01	75
271	074492	1	41	2	0	0	0	1	0	1	1	30	1	1	1	0	10	5.7	42.5	20	18.6	19	1	2014.05	2022-09-01	60
272	148216	1	31	3	4	0	0	2	0	0	2	34	1	0	1	0	30	5.5	45.5	7	24.2	2	1	2016.02	2022-09-01	40
273	154319	2	40	4	3	0	2	2	0	0	1	37	1	0	1	0	20	8.1	44	7	23.7	0	0	2016.04	2022-09-01	78
274	134769	1	22	2	0	0	0	1	0	0	2	40	1	1	1	1	25	5.3	48.8	5	23.6	0	0	2015.11	2022-09-01	83
275	119278	1	42	2	4	0	0	1	0	1	2	25	1	1	1	1	10	6.6	66.6	7	24	1	0	2015.05	2022-09-01	89
276	159715	1	44	3	0	0	0	1	1	0	3	30	0	1	1	0	5	7.4	52.7	6	20.3	25	0	2016.08	2022-09-01	74
277	091275	2	54	2	0	0	2	20	0	0	1	35	1	0	1	0	15	6.5	40.9	6	25.5	20	0	2014.1	2022-09-01	106
278	162338	1	50	4	0	0	0	1	0	0	2	30	1	1	1	0	10	1.5	58.5	17	25.8	3	0	2016.05	2022-09-01	77
279	164112	1	38	2	3	0	0	1	0	0	1	30	1	1	1	0	10	1.6	57.9	6	20.7	22	1	2016.07	2022-09-01	60
280	100374	2	35	4	0	0	1	3	0	0	1	25	1	1	1	0	20	6.5	53.6	5	22.3	0	0	2014.12	2022-09-01	94
281	156671	1	21	2	6	0	0	6	0	0	2	30	1	1	1	0	10	3	55.1	4	21.5	0	0	2016.07	2022-09-01	75
282	119430	1	42	2	0	0	0	6	0	0	1	30	1	1	1	0	10	4.7	56.9	3	30.4	5	0	2015.05	2022-09-01	89
283	181059	2	31	2	2	0	1	2	0	0	1	49	0	0	1	0	30	6	55	4	22	0	1	2017.01	2022-09-01	44
284	133936	1	35	2	0	0	0	15	0	1	2	34	1	0	1	0	15	9	54.8	6	26.4	0	0	2015.11	2022-09-01	83
285	135803	1	35	2	1	0	0	2	0	0	1	50	1	1	1	0	10	4.5	56.7	9	20.7	3	1	2015.11	2022-09-01	60
286	170666	1	44	2	3	0	0	3	0	1	2	45	1	1	1	0	10	9.1	48	15	22.8	5	0	2016.09	2022-09-01	73
287	084912	2	52	2	0	0	2	3	0	0	1	30	0	1	1	0	10	7.7	60.5	8	21.7	0	0	2014.08	2022-09-01	98
288	236481	1	44	2	0	0	0	4	0	0	3	30	1	1	1	0	15	1.5	41.9	5	27.4	1	0	2016.11	2022-09-01	71
289	182507	1	27	2	4	0	0	1	0	0	2	60	1	1	1	0	40	1.3	50.7	19	26.2	3	1	2017.01	2022-09-01	53
290	109094	2	79	2	3	0	7	30	0	0	3	60	1	1	1	1	50	6.1	42.5	6	29.4	2	1	2015.07	2022-09-01	17
291	144903	2	40	4	3	0	1	10	0	0	2	50	1	0	1	0	10	7.4	58.4	9	22.2	27	0	2016.02	2022-09-01	80
292	122782	2	23	2	0	0	1	1	0	0	2	35	1	1	1	1	30	7.1	40	7	24.1	6	1	2015.07	2022-09-01	60
293	167603	2	71	4	2	0	3	20	0	0	2	30	1	1	1	1	10	6.7	43.7	3	22.9	22	1	2016.06	2022-09-01	30
294	200300	2	22	2	4	0	0	4	0	0	3	25	1	1	1	0	20	1.1	52.6	6	23.7	0	0	2017.06	2022-09-01	64
295	176007	1	30	2	0	0	0	13	0	0	1	55	1	0	1	0	25	1.5	52.6	6	26.6	5	0	2016.11	2022-09-01	71
296	159087	1	31	2	0	0	0	1	0	1	2	40	1	1	1	0	5	2.3	56.8	11	22.8	0	0	2016.05	2022-09-01	77
297	104665	1	37	2	0	0	0	10	0	0	3	53	1	1	1	1	50	3.4	58.7	4	23.3	0	0	2015.01	2022-09-01	93
298	195598	2	53	2	0	0	1	1	1	0	1	30	1	1	1	0	10	9.1	45	7	21.4	0	0	2017.05	2022-09-01	65
299	187896	1	45	2	0	0	0	1	0	0	2	53	1	1	1	0	10	4.7	51.4	6	24.2	2	0	2017.02	2022-09-01	68
300	197638	2	53	2	0	0	1	30	1	0	2	30	1	1	1	0	10	2.2	47.3	7	24.3	1	0	2017.05	2022-09-01	65
301	125948	2	61	3	0	0	6	15	0	1	1	21	1	1	1	1	5	4.8	58.5	3	20.5	3	NA	2015.07	2022-09-01	32
302	195108	2	32	2	0	0	1	1	0	0	1	57	1	1	1	0	10	4.6	49.8	3	23.7	21	1	2017.04	2022-09-01	34
303	117182	2	53	4	0	0	1	10	1	0	2	30	1	0	1	1	20	7.8	55.9	5	26.1	19	0	2015.05	2022-09-01	89
304	068426	1	80	2	2	0	0	1	0	0	1	35	1	1	1	0	50	7.3	38.7	3	20.5	22	1	2014.12	2022-09-01	29
305	179761	2	48	4	0	0	2	10	0	1	1	40	1	1	1	0	50	4.9	48.9	13	24.6	3	1	2016.12	2022-09-01	48
306	160417	1	38	2	3	0	0	1	0	0	2	50	1	1	1	0	10	7.9	58.3	11	23.8	0	0	2016.08	2022-09-01	74
307	148762	2	49	2	0	0	2	10	0	0	2	50	1	1	1	0	5	7.8	45	8	20.8	16	1	2016.04	2022-09-01	31
308	191383	2	29	2	0	0	1	7	0	0	3	55	1	1	1	0	15	4.2	51.7	3	20.4	20	0	2017.03	2022-09-01	67
309	135158	1	47	2	0	0	0	6	0	0	2	21	1	0	1	1	10	5.3	50.4	4	24.9	6	0	2016.05	2022-09-01	77
310	182590	1	26	2	0	0	0	1	0	0	1	40	1	1	1	0	10	8.7	48.7	7	25.5	25	0	2017.01	2022-09-01	69
311	164628	1	42	2	0	0	0	4	0	0	1	33	1	1	1	0	20	4.3	56.2	8	21.9	2	0	2016.05	2022-09-01	77
312	157731	1	31	3	0	1	0	10	0	1	1	50	1	1	1	0	3	1.8	53.2	5	19.4	9	1	2016.06	2022-09-01	37
313	098815	2	54	2	4	0	2	8	1	0	2	15	1	1	1	0	30	7	44.8	7	24.1	11	1	2014.11	2022-09-01	40
314	178351	1	33	4	2	0	0	1	0	1	2	37	1	1	1	1	20	6.1	54.9	6	26.9	1	0	2016.11	2022-09-01	71
315	193675	1	55	2	0	0	0	1	0	0	1	30	1	1	1	0	10	6.9	41.3	16	21.3	2	0	2017.04	2022-09-01	66
316	166764	1	43	3	0	0	0	2	0	0	2	45	1	1	1	0	30	7.7	49.3	3	19.2	6	0	2016.06	2022-09-01	76
317	191907	2	29	3	0	0	0	1	0	0	3	55	0	0	1	0	2	7.9	51.4	6	27.7	0	0	2017.04	2022-09-01	66
318	116864	1	51	2	0	0	0	1	0	1	3	44	1	0	1	0	5	2.1	38.5	6	19.5	20	0	2015.05	2022-09-01	89
319	120480	2	51	2	3	0	1	30	0	0	2	33	1	1	1	0	35	6.9	52.6	5	22.9	4	0	2015.06	2022-09-01	88
320	176165	2	76	2	0	1	5	3	0	0	1	50	1	1	1	0	10	4.3	46.7	4	22.4	0	1	2016.11	2022-09-01	53
321	156478	1	29	2	0	0	0	1	1	0	2	55	1	1	1	0	10	4.3	55.6	4	22	8	0	2016.07	2022-09-01	75
322	136191	1	53	2	0	0	0	1	0	0	1	30	1	1	1	1	100	7	50.1	10	21.1	4	0	2015.11	2022-09-01	83
323	173517	1	46	2	0	0	0	20	0	0	2	38	1	0	1	1	50	2	51.7	4	21.5	2	1	2016.1	2022-09-01	41
324	129412	2	42	3	4	0	2	20	0	0	2	30	1	1	1	1	10	1.5	54.1	6	25.8	22	1	2015.09	2022-09-01	59
325	140932	2	28	2	3	0	1	2	0	1	2	66	1	0	1	1	20	6.1	53.5	5	22.5	14	1	2015.12	2022-09-01	37
326	006907	1	35	2	0	0	0	1	0	0	2	46	1	0	1	1	10	4.7	42.4	7	18.3	0	0	2015.11	2022-09-01	83
327	177441	2	46	3	2	0	2	3	1	1	1	54	1	1	1	0	10	5.8	53.8	19	25.3	0	0	2016.11	2022-09-01	71
328	158700	2	30	2	0	0	0	5	0	0	1	50	1	1	1	0	20	7.8	54.3	9	28.1	1	0	2016.08	2022-09-01	74
329	140266	2	44	4	0	0	2	3	0	0	1	39	1	0	1	0	10	6.4	40.1	7	17.3	1	1	2015.12	2022-09-01	32
330	081449	1	41	2	0	0	0	15	0	1	1	30	1	1	1	0	20	5	41.8	7	23	1	0	2014.08	2022-09-01	98
331	172992	1	18	3	1	0	0	1	0	0	1	20	1	0	1	0	5	4.2	38.5	5	17.6	0	0	2016.1	2022-09-01	81
332	199665	2	53	2	3	0	3	20	0	0	2	30	1	1	1	0	10	0.8	37.5	6	26.3	0	NA	2017.06	2022-09-01	16
333	177043	1	25	2	6	0	0	1	0	1	1	46	1	1	1	1	40	4	45.5	6	24.9	1	1	2016.11	2022-09-01	41
334	087226	1	69	3	0	0	0	20	0	0	1	45	1	1	1	1	30	4.6	55.7	5	22.2	19	1	2014.08	2022-09-01	60
335	165944	2	52	2	0	1	1	20	0	1	1	20	1	1	1	0	10	4.4	55.8	10	20.5	1	0	2016.07	2022-09-01	75
336	105588	2	49	2	0	0	1	20	0	0	2	35	1	1	1	0	10	8.3	56.8	6	26.3	5	0	2016.11	2022-09-01	71
337	181756	1	33	2	0	0	0	3	0	0	2	40	1	1	1	0	10	6	62.7	6	20.4	0	1	2017.01	2022-09-01	60
338	100360	1	41	2	0	0	0	1	0	0	2	40	1	1	1	0	50	9.5	55.2	4	25.4	2	0	2014.12	2022-09-01	94
339	198896	1	45	3	0	0	0	7	0	1	1	45	1	0	1	0	20	0.7	47.2	4	24.7	1	NA	2017.05	2022-09-01	54
340	134294	2	51	3	3	0	1	1	1	0	2	42	0	0	1	0	20	4.5	56.2	6	20.6	8	0	2015.11	2022-09-01	83
341	165871	1	28	2	0	0	0	2	0	0	1	50	1	1	1	1	20	6.1	49.6	4	18.6	4	0	2016.07	2022-09-01	75
342	156634	1	43	2	0	0	0	5	0	0	2	20	1	0	1	0	10	5	57.3	6	22.7	0	0	2016.06	2022-09-01	76
343	181562	1	17	2	0	0	0	1	0	0	1	45	1	0	1	0	20	0.9	48.2	5	20.2	0	0	2017.01	2022-09-01	69
344	145636	1	32	2	0	0	0	7	0	1	1	37	0	0	1	0	50	8.7	58.2	20	20.1	3	0	2016.02	2022-09-01	80
345	071039	1	48	2	0	0	0	1	0	0	2	40	0	0	1	0	50	5.9	47.8	13	19.8	1	0	2014.04	2022-09-01	103
346	147168	2	44	2	0	0	1	20	0	1	1	35	1	1	1	0	20	3.6	51	6	21.1	0	0	2016.05	2022-09-01	77
347	103643	1	30	2	0	0	0	1	0	0	2	30	1	0	1	0	50	1.6	51.1	7	20.9	2	1	2016.12	2022-09-01	39
348	184582	1	62	2	0	0	0	10	0	0	1	50	1	0	1	1	10	4.4	50.7	8	21.6	1	0	2017.06	2022-09-01	64
349	137410	1	51	3	0	0	0	10	1	0	2	40	0	1	1	1	40	1.5	58.7	5	23.1	19	1	2015.11	2022-09-01	52
350	177758	2	49	3	0	0	2	10	0	0	1	47	1	0	1	0	50	7	52.5	11	23.4	0	0	2016.11	2022-09-01	71
351	163231	1	35	2	0	0	0	1	0	0	2	25	1	0	1	0	50	1.5	49.9	5	20.3	1	NA	2016.05	2022-09-01	52
352	163606	1	60	2	4	0	0	20	0	0	2	30	1	0	1	0	20	5.5	42.4	10	28.3	0	0	2016.08	2022-09-01	74
353	156733	1	38	2	0	0	0	1	0	0	2	43	1	1	1	0	30	7.9	53.7	14	27.4	3	0	2016.08	2022-09-01	74
354	181624	1	30	3	0	0	0	3	0	0	2	61	1	1	1	0	20	3.8	56.6	12	22.4	0	0	2017.01	2022-09-01	69
355	179459	1	24	2	3	0	0	3	0	0	1	40	1	1	1	0	20	2.2	47.7	8	21.2	20	0	2016.12	2022-09-01	70
356	175651	1	47	2	0	1	0	3	0	0	1	49	1	1	1	1	15	7.1	43.5	3	24.4	0	0	2016.11	2022-09-01	71
357	166839	1	16	2	0	0	0	1	0	0	1	25	1	0	1	0	50	9	57	6	24.6	7	0	2016.07	2022-09-01	75
358	190944	1	46	3	0	0	0	8	0	1	1	30	1	1	1	1	40	4.7	59.5	7	22.5	0	0	2017.03	2022-09-01	67
359	067179	2	49	2	4	0	1	5	0	1	2	40	1	1	1	1	10	0.9	51.7	7	22.9	13	1	2014.07	2022-09-01	60
360	107695	1	17	2	0	0	0	1	0	1	3	28	1	0	1	1	10	4.5	41.5	9	23.8	3	0	2015.02	2022-09-01	92
361	199046	1	21	2	0	1	0	1	0	0	2	45	1	1	1	0	20	1.1	56.2	13	26.3	27	0	2017.05	2022-09-01	65
362	168695	2	47	2	6	0	2	1	0	1	2	40	1	0	1	1	5	5.6	43.5	6	23.3	0	NA	2016.09	2022-09-01	40
363	191886	1	33	2	0	0	0	1	1	0	1	30	1	1	1	1	5	7.9	56.5	11	22.8	1	0	2017.03	2022-09-01	67
364	155597	2	45	2	0	0	2	1	0	1	2	30	1	1	1	0	30	1.1	50	7	28.8	16	1	2016.06	2022-09-01	60
365	199819	1	26	2	0	0	0	6	0	1	1	45	1	1	1	0	45	4.5	48.5	13	24.7	17	1	2017.06	2022-09-01	20
366	190099	2	21	2	0	0	1	1	0	0	2	59	1	1	1	0	47	5.6	46.6	6	21.4	20	1	2017.02	2022-09-01	27
367	182592	1	47	2	0	0	0	10	0	0	2	55	1	0	1	0	25	3.1	53.1	7	19.5	6	0	2017.01	2022-09-01	69
368	161068	1	29	3	4	0	0	1	0	0	1	35	1	0	1	0	20	3.8	51.3	7	23.9	28	0	2016.08	2022-09-01	74
369	095229	1	46	2	5	0	0	1	0	0	2	47	1	1	1	0	10	1.5	49.9	7	21.5	0	0	2014.11	2022-09-01	95
370	162264	1	32	2	0	0	0	7	0	0	1	47	1	0	1	1	10	5.1	40.9	26	24.4	0	0	2016.06	2022-09-01	76
371	162574	1	50	2	0	0	0	1	0	0	2	36	1	1	1	0	22	1.7	64.4	4	20.1	2	0	2016.06	2022-09-01	76
372	185399	1	50	2	4	0	0	2	0	1	1	60	0	1	1	0	20	6.7	47.1	10	23.3	2	0	2017.06	2022-09-01	64
373	164065	1	32	2	0	0	0	1	0	1	1	35	1	1	1	0	40	6.4	41.8	6	20.8	19	0	2016.07	2022-09-01	75
374	070467	1	26	2	0	0	0	1	0	1	1	25	1	1	1	0	10	4.3	50.3	8	19.1	0	NA	2014.04	2022-09-01	36
375	103453	1	47	2	0	0	0	1	0	1	1	47	1	0	1	0	15	1.3	51.3	7	19.5	3	0	2015.01	2022-09-01	93
376	159485	1	42	3	0	0	0	7	0	0	2	20	0	1	1	0	10	6.6	50	7	28.5	24	1	2016.06	2022-09-01	47
377	023494	2	46	2	0	0	1	15	1	0	1	50	1	0	1	0	40	4.7	38.2	12	23.4	0	0	2015.02	2022-09-01	92
378	179138	1	39	2	5	0	0	5	0	0	3	45	1	1	1	0	35	5.3	56.9	13	24.5	5	0	2016.12	2022-09-01	70
379	183740	1	24	3	0	0	0	1	0	1	2	50	1	1	1	0	45	5.1	41.2	5	26.4	5	1	2017.01	2022-09-01	48
380	197119	1	33	2	0	0	0	10	0	0	1	30	1	1	1	1	5	7.5	32.7	5	28.7	6	0	2017.05	2022-09-01	65
381	094284	1	56	2	0	0	0	4	0	0	2	60	1	1	1	0	50	6.3	61.6	5	25.1	28	1	2014.1	2022-09-01	60
382	126058	1	37	2	0	0	0	7	0	0	3	35	1	0	1	0	10	8.1	50.5	13	24.3	7	0	2015.07	2022-09-01	87
383	157589	2	20	2	4	0	0	3	0	1	1	50	0	1	1	0	10	4.1	51.8	3	21.3	2	0	2016.04	2022-09-01	78
384	134822	2	48	2	3	0	1	20	0	0	2	30	1	1	1	0	35	7.6	53.5	11	28.9	0	0	2015.1	2022-09-01	93
385	070459	2	47	2	0	0	3	5	0	0	3	62	1	1	1	1	30	4.1	55.1	10	25.8	20	1	2014.04	2022-09-01	30
386	097511	2	60	2	5	0	2	10	0	0	2	60	1	1	1	1	10	1.5	48.1	7	24.6	1	NA	2014.11	2022-09-01	30
387	133381	2	35	2	3	0	2	3	0	0	3	50	1	1	1	0	30	5.6	44.6	6	29.7	0	1	2015.1	2022-09-01	60
388	175303	1	28	4	2	0	0	5	0	0	3	40	1	1	1	0	15	4.9	67.9	5	23.5	2	0	2016.11	2022-09-01	71
389	083645	1	49	2	3	0	0	10	0	0	2	49	1	1	1	0	10	4.4	52.2	7	21.6	19	0	2014.08	2022-09-01	98
390	136776	2	26	3	0	0	0	10	0	1	1	50	1	1	1	1	5	3.9	60	12	25	1	0	2015.11	2022-09-01	83
391	172363	2	25	2	0	0	1	1	0	1	1	45	1	1	1	0	10	4.9	36.7	12	24.9	20	1	2016.1	2022-09-01	42
392	169625	1	29	2	0	0	0	3	0	0	1	40	1	1	1	1	10	1.9	48.5	3	21.1	2	1	2016.09	2022-09-01	25
393	190420	1	76	2	0	0	0	4	0	0	3	45	1	1	1	0	15	7.6	56.5	7	19.5	5	0	2017.03	2022-09-01	67
394	180723	1	38	3	0	1	0	3	0	0	2	40	1	1	1	0	50	4.5	55.6	12	20.2	0	0	2016.12	2022-09-01	70
395	054708	1	50	2	0	0	0	1	0	0	1	45	1	0	1	0	20	1.9	55	12	23.7	0	0	2014.08	2022-09-01	98
396	159492	1	20	2	0	0	0	5	0	0	1	40	1	1	1	0	17	6.3	50.6	6	25.5	6	0	2016.07	2022-09-01	75
397	094532	1	25	2	0	0	0	8	0	0	1	30	1	1	1	1	50	4	29.5	3	27.4	0	0	2014.1	2022-09-01	106
398	158751	1	41	2	0	0	0	1	0	0	2	30	0	1	1	1	30	7.5	50.9	17	20.6	3	0	2016.07	2022-09-01	75
399	174078	1	29	2	4	0	0	5	1	0	3	47	1	0	1	0	10	3.1	55.3	5	22.8	17	0	2016.1	2022-09-01	81
400	173096	1	41	3	0	1	0	2	0	0	1	30	1	0	1	0	15	6.9	57.7	20	24.1	3	0	2016.1	2022-09-01	81
401	199559	2	45	3	1	0	1	20	0	0	2	33	1	0	1	0	20	4.7	54.6	4	24.4	24	0	2017.05	2022-09-01	65
402	152995	2	19	2	0	0	0	3	0	0	3	40	1	1	1	0	10	4.6	56.4	6	23.7	2	0	2016.04	2022-09-01	78
403	860898	1	35	2	0	0	0	1	0	0	2	45	1	0	1	0	5	4.6	47.9	13	18.6	1	0	2016.05	2022-09-01	77
404	184342	1	44	2	0	0	0	10	0	0	2	60	1	1	1	0	10	3.6	53.4	7	24.1	23	0	2017.06	2022-09-01	64
405	168088	2	44	2	0	0	1	3	0	1	2	37	1	1	1	0	15	6.6	39.2	5	18.6	27	0	2016.08	2022-09-01	74
406	181789	1	29	2	1	0	0	2	0	1	1	55	1	1	1	0	20	6.1	45.8	8	27.3	16	0	2017.01	2022-09-01	69
407	168823	1	32	4	2	0	0	1	0	0	2	50	1	1	1	1	33	7.9	55.6	13	25.4	2	0	2016.09	2022-09-01	73
408	072378	2	68	2	1	0	1	3	0	0	1	37	1	1	1	1	10	8.9	44.5	15	26.3	0	0	2014.05	2022-09-01	102
409	187497	1	44	2	0	0	0	1	0	1	2	30	0	0	1	0	30	4.8	50.4	3	21.2	27	0	2017.06	2022-09-01	64
410	177235	1	31	2	0	0	0	2	0	0	1	15	1	0	1	0	20	4.1	57.6	10	20.3	1	0	2016.11	2022-09-01	71
411	114206	1	63	3	5	0	0	1	0	0	3	30	1	0	1	0	10	6.2	57.5	7	23.1	18	0	2015.04	2022-09-01	90
412	183260	1	27	2	0	0	0	1	0	0	2	41	1	1	1	1	10	3.6	40.1	8	23.4	0	0	2017.01	2022-09-01	69
413	134711	1	62	3	0	0	0	3	0	0	1	60	0	0	1	0	57	7.5	50.8	7	19.9	0	0	2015.1	2022-09-01	93
414	103407	1	19	2	0	0	0	1	0	1	2	30	1	1	1	0	25	2.1	63.9	14	22.1	18	0	2014.12	2022-09-01	94
415	179248	1	31	2	0	0	0	3	0	0	3	30	0	1	1	1	5	6.8	47.9	6	23.6	8	0	2016.12	2022-09-01	70
416	189062	1	27	2	0	0	0	6	0	0	2	45	1	1	1	0	10	6.8	54.1	8	25.5	18	0	2017.02	2022-09-01	68
417	086794	2	45	2	0	0	1	10	0	0	2	30	1	0	1	0	27	7.2	61.4	16	22.6	29	0	2014.08	2022-09-01	98
418	173201	1	32	3	0	0	0	1	0	0	2	33	1	1	1	1	15	4.2	55.3	5	19.7	3	0	2016.1	2022-09-01	81
419	163313	1	35	2	0	0	0	3	0	0	2	20	1	0	1	0	5	5.9	45.9	4	21.7	20	0	2016.06	2022-09-01	76
420	182425	2	55	2	2	0	2	2	0	0	1	40	1	1	1	0	50	7.5	58.8	20	28.9	25	0	2017.01	2022-09-01	69
421	176459	1	32	2	0	0	0	1	0	0	2	35	1	1	1	0	50	2.8	42.5	4	22.8	15	0	2016.11	2022-09-01	71
422	105231	2	63	2	0	0	3	25	0	0	1	60	1	1	1	1	10	1.5	42.8	3	23.8	0	1	2015.02	2022-09-01	39
423	097687	2	49	2	3	0	2	15	1	1	2	27	1	1	1	0	10	8	46.7	6	25.3	0	1	2014.11	2022-09-01	12
424	183753	1	34	3	4	0	0	4	0	1	1	40	0	1	1	0	5	5	47.6	5	26.1	0	0	2017.01	2022-09-01	69
425	116621	1	45	2	0	0	0	3	1	0	1	40	1	1	1	1	40	5.7	51.3	11	24.9	6	0	2015.05	2022-09-01	89
426	156634	1	43	2	0	0	0	1	0	0	1	25	1	1	1	1	30	5.3	50.1	7	24.6	6	0	2016.12	2022-09-01	70
